# Supplementary material for: Temporal Quantitative Proteomics Analysis of Neuroblastoma Cells Treated with Bovine Milk-Derived Extracellular Vesicles Highlights the Anti-Proliferative Properties of Milk-Derived Extracellular Vesicles
Source: Cells. 2021 Mar 29;10(4):750. doi: 10.3390/cells10040750 (PMC8065825; doi:10.3390/cells10040750)
Supplement: Supplementary file 1 [file cells-10-00750-s001.zip]

Archive with 3 entries (2 files):
- cells-1140147-supplementary/
- cells-1140147-supplementary/cells-1140417 - Suppl Figure.pdf
- cells-1140147-supplementary/FONSEKA_MEV NBL_Supp Table_1.xlsx
